# Supplementary material for: Characterization of MxiE- and H-NS-Dependent Expression of ipaH7.8, ospC1, yccE, and yfdF in Shigella flexneri
Source: mSphere. 2022 Nov 8;7(6):e00485-22. doi: 10.1128/msphere.00485-22 (PMC9769918; doi:10.1128/msphere.00485-22)
Supplement: TABLE S1 [file msphere.00485-22-s0001.xlsx]

## Sheet: Sheet1
Locus tag in S. flexneri str. 2457T	Gene Id in S. flexneri str. 301	Gene Symbol	Gene Name/Protien name	WT CR	WT	MxiE CR	MxiE	Genes upregulated in WT CR (fold change)	Genes upregulated in MxiE CR (fold change)	MxiE motif	Location
	SF_p0078	ipaH7.8	invasion plasmid antigen	228.476	2.19302	1.61736	1.80897	104.183	0.894078	₊	Plasmid
S_RS23500	SF4238	yjgL	hypothetical protein	87.6088	1.32579	1.21073	1.11551	66.0805	1.08536	₊	Chromosome
S_RS13440	SF2423	yfdF	hypothetical protein	150.8	2.43265	2.56001	2.40438	61.99	1.06473	₊	Chromosome
S_RS05600	SF1005	yccE	YccE family protein	21.3371	0.459497	0.83904	0.712712	46.4359	1.17725	₊	Chromosome
	SF_p0265a	ospE1	OspE1	18844.5	623.083	403.667	396.589	30.2439	1.01785	₊	Plasmid
S_RS10285	SF1880	ipaH_4	invasion plasmid antigen	29.8811	1.00221	0.760573	0.860129	29.8154	0.884255	₊	Chromosome
	SF_p0226	ipaH9.8	invasion plasmid antigen, secreted by the Mxi-Spa secretion machinery	187.779	7.08072	6.19017	5.82084	26.5198	1.06345	₊	Plasmid
	SF_p0094	ospC1	protein OspC1	465.232	18.9681	17.5387	18.1242	24.5271	0.967691	₊	Plasmid
S_RS19090	SF4074	zraP	zinc resistance sensor/chaperone ZraP	163.734	6.73228	186.501	9.90676	24.3207	18.8257		Chromosome
S_RS11210	SF2022	ipaH_5	invasion plasmid antigen	93.6538	6.44083	6.02144	5.64294	14.5406	1.06708	₊	Chromosome
	SF_p0265	ipaH1.4	invasion plasmid antigen, secreted by the Mxi-Spa secretion machinery	186.054	13.0494	9.53907	10.0168	14.2577	0.952305	₊	Plasmid
	SF_p0003	ospB	OspB protein	1099.98	109.357	66.5581	89.0712	10.0587	0.747247	₊	Plasmid
S_RS04880	SF0887	ipaH_2	IpaH family type III secretion system E3 ubiquitin--protein ligase	18.9778	1.99768	2.26237	1.87375	9.49991	1.2074	₊	Chromosome
	SF_p0048	ospE2	OspE2	23299.3	2761.37	1611.25	1587.85	8.43758	1.01474	₊	Plasmid
S_RS23240	SF4195	yjiC	DUF2686 family protein	5.04311	0.601689	0.672947	0.952782	8.38158	0.706296		Chromosome
S_RS08415	SF1483	spy	ATP-independent periplasmic protein-refolding chaperone	230.362	27.7584	281.503	29.7519	8.29882	9.46166		Chromosome
S_RS03965	SF0722	ipaH_1	E3 ubiquitin-protein ligase	97.2162	11.7807	9.25047	9.01612	8.25219	1.02599	₊	Chromosome
	SF_p0004	phoN2/apy	PhoN2 (Apy), periplasmic phosphatase, apyrase, ATP diphosphohydrolase	1882.29	247.928	120.689	181.604	7.59211	0.664572		Plasmid
S_RS14580	SF2610	ipaH_7	IpaH family type III secretion system E3 ubiquitin--protein ligase	7.2675	0.981639	1.10981	1.09842	7.40344	1.01037	₊	Chromosome
	SF_p0093	ospD3	hypothetical protein	397.698	57.9039	79.3307	80.1671	6.86825	0.989567		Plasmid
S_RS18580	SF4157	yjbM	DUF2713 domain-containing protein	3.55854	0.540314	0.798093	1.01944	6.58607	0.782878		Chromosome
S_RS22045	SF3539	yhiS	hypothetical protein	2.44381	0.372414	0.363768	0.352544	6.56209	1.03184		Chromosome
	SF_p0079	ipaH4.5	invasion plasmid antigen	101.424	15.8343	15.4321	16.1422	6.40535	0.956009	₊	Plasmid
S_RS12430	SF2231	preT	NAD-dependent dihydropyrimidine dehydrogenase subunit	17.1051	3.13691	3.04006	3.30146	5.45284	0.920823		Chromosome
	SF_p0181	virA	VirA protein	1870.59	352.473	271.901	269.623	5.30705	1.00845	₊	Plasmid
S_RS16690	SF2996	yeeS	RadC family protein	7.79537	2.08982	2.28587	2.15518	3.73017	1.06064		Chromosome
S_RS15075	SF2699	ygaC	DUF2002 family protein	159.533	45.0598	58.6211	40.3121	3.54047	1.45418		Chromosome
S_RS01000	SF0191	yaeD/gmhB	D-glycero-beta-D-manno-heptose 1,7-bisphosphate 7-phosphatase	3.94679	1.20282	1.49709	1.34385	3.28129	1.11403		Chromosome
S_RS12435	SF2232	yeiA/preA	NAD-dependent dihydropyrimidine dehydrogenase subunit PreA	5.0673	1.67127	1.66235	1.90624	3.03201	0.872057		Chromosome
	SF_p0010	ospF	OspF	1551.41	520.925	358.031	374.699	2.97818	0.955516	₊	Plasmid
S_RS23735	SF4283	S4548	sugar phosphate isomerase/epimerase	2.54348	0.874806	0.8803	0.814918	2.90748	1.08023		Chromosome
S_RS03235	NA	kdpC	K +-transporting ATPase subunit C	10.3221	3.59717	3.08247	3.37139	2.86949	0.914302		Chromosome
S_RS06620	SF1179	dadX	catabolic alanine racemase DadX	21.1985	8.25861	4.32947	2.50214	2.56684	1.73031		Chromosome
	SF_p0009	ospD2	hypothetical protein	163.662	66.8139	67.8847	68.8435	2.44952	0.986072		Plasmid
S_RS12440	SF2233	mglC	galactose/methyl galactoside ABC transporter permease	3.9483	1.72794	0.846207	0.674047	2.28498	1.25541		Chromosome
S_RS18700	SF4128	yjcH	DUF485 domain-containing protein	22.7819	10.0398	7.50073	4.58288	2.26915	1.63668		Chromosome
S_RS21305	SF3681	pyrE	orotate phosphoribosyltransferase	40.8494	18.2602	39.9332	23.7131	2.23708	1.68401		Chromosome
S_RS06615	SF1178	dadA	D-amino acid dehydrogenase	11.7498	5.38489	2.98645	2.13642	2.18199	1.39788		Chromosome
S_RS02380	SF0446	gcl	glyoxylate carboligase	5.15701	2.37444	1.74457	1.31722	2.17188	1.32444		Chromosome
S_RS19360	SF4031	yijO	AraC family transcriptional regulator	5.95627	2.77811	3.10055	3.01632	2.14401	1.02792		Chromosome
S_RS03095	SF0574	sdhA	succinate dehydrogenase flavoprotein subunit	119.936	59.83	35.3423	21.0003	2.00462	1.68294		Chromosome
					Normalized TPM values						Chromosome
