# Supplementary material for: Characterization of MxiE- and H-NS-Dependent Expression of ipaH7.8, ospC1, yccE, and yfdF in Shigella flexneri
Source: mSphere. 2022 Nov 8;7(6):e00485-22. doi: 10.1128/msphere.00485-22 (PMC9769918; doi:10.1128/msphere.00485-22)
Supplement: TABLE S2 [file msphere.00485-22-s0002.xlsx]

## Sheet: MOTIF MATCHES
Gene Symbol	Locus tag	Gene/Protein Name	Gene-Start	Gene-Stop	Gene Length	Distance to motif start site	Motiff Start	matched_sequence
ipaH_1	S_RS03965	E3 ubiquitin--protein ligase	744072	745834	1763	59	745893	GGCGCGTTTTTTTAAAG
ipaH_2	S_RS04880	IpaH family type III secretion system E3 ubiquitin--protein ligase	913648	915474	1827	376	915850	GTACTGTTTTTTTAAAG
ipaH_4	S_RS10285	invasion plasmid antigen	1887119	1888870	1749	212	1886907	GTATCGTTTTTTTACAT
ipaH_5	S_RS11210	invasion plasmid antigen	2023205	2024848	1644	135	2023070	GTATCGTTTTTTTACAG
ipaH_7	S_RS14580	IpaH family type III secretion system E3 ubiquitin-protein ligase	2679457	2681283	1826	392	2679065	GTACTGTTTTTTTAAAG
ipaH1.4	SF_p0265	invasion plasmid antigen, secreted by the Mxi-Spa secretion machinery	214879	213152	267	71	215605	GTATCGTTTTTTTACAG
ipaH4.5	SF_p0079	invasion plasmid antigen	64339	66063	1725	74	64265	GGATTGTTTTTTTAAAG
ipaH7.8	SF_p0078	invasion plasmid antigen	62214	63911	1698	321	61893	GTATCGTTTTTTTACAG
ipaH9.8	SF_p0226	invasion plasmid antigen, secreted by the Mxi-Spa secretion machinery	181458	183095	1638	146	181312	GTATCGTTTTTTTACAG
ospB	SF_p0003	OspB protein	1176	2042	867	106	1070	GTTCCGTTTTTTTAAAT
ospC1	SF_p0094	protein OspC1	81351	79939	1413	263	81614	GTATCGTTTTTTTATAG
ospE1	SF_p0265a	OspE1	215534	215268	267	71	215605	GTATCGTTTTTTTACAG
ospE2	SF_p0048	OspE2	38249	38515	267	86	38163	GTATCGTTTTTTTACAG
ospF	SF_p0010	OspF	10295	9576	720	54	10349	GTATCGTTTTATAAAAG
yccE	S_RS05600	YccE family protein	1056569	1057825	1256	81	1056488	TGAGCGATTTTTGATAG
yfdF	S_RS13440	hypothetical protein	2451431	2452489	1059	73	2451358	TGAGCGTTTTTTGATAG
virA	SF_p0181	VirA protein	149115	147913	1203	91	149206	GTATCGTTTTCTTAaAG
yjgL	S_RS23500	hypothetical protein	4411715	4410958	758	58	4411773	AGAGCGTTTTTTGATAT
