# Supplementary material for: Characterization of MxiE- and H-NS-Dependent Expression of ipaH7.8, ospC1, yccE, and yfdF in Shigella flexneri
Source: mSphere. 2022 Nov 8;7(6):e00485-22. doi: 10.1128/msphere.00485-22 (PMC9769918; doi:10.1128/msphere.00485-22)
Supplement: TABLE S3 [file msphere.00485-22-s0003.xlsx]

## Sheet: Sheet1
Primers pairs (name and sequence) and corresponding templates used in this study
Cloning of pSB890-mxiEΔDBD (to create mxiEΔDBD mutant)
Constructed by overlapping PCR
	Primers							Template
PCR A1	5mxiE_Not1	AATT GCGGCCGC CGATTCATTAATTAGTGTCTTTG						Wild type S. flexneri genomic DNA
	MxiE_DBD_R	ATTTTTTTCACTAAAAAAGTTGACTCAGTCATTCGTATCATAGC
PCR A2	MxiE_DBD_F	GCTATGATACGAATGACTGAGTCAACTTTTTTAGTGAAAAAAAT						Wild type S. flexneri genomic DNA
	3mxiE_Blunt	CGTTCTACAACAGTAGCCACC
PCR B	5mxiE_Not1	AATT GCGGCCGC CGATTCATTAATTAGTGTCTTTG						PCR A1+A2
	3mxiE_Blunt	CGTTCTACAACAGTAGCCACC
Cloning of pSB890-YccE mut box (to create mutated MxiE box upstream of yccE strain)
Constructed by overlapping PCR
	Primers							Template
PCR A1	5YccEKan792_Not1	AATT GCGGCCGC CGGGATAGTCAGCAAAATGCT						Wild type S. flexneri genomic DNA
	3YccEPRMmut	CAACTATCAATAATGGCTCACCCTTTTTCACCTG
PCR A2	5YccEPRMmut	GGTGAGCCATTATTGATAGTTGAACCAGGCAC						Wild type S. flexneri genomic DNA
	3YccEKan792_Blunt	AGTAAACGCATCTACCAGCGA
PCR B	5YccEKan792_Not1	AATT GCGGCCGC CGGGATAGTCAGCAAAATGCT						PCR A1+A2
	3YccEKan792_Blunt	AGTAAACGCATCTACCAGCGA
Cloning of pSB890-upVirB-kan-downVirB (to create virB mutant)
Constructed by overlapping PCR
	Primers							Template
PCR A1	5virB_Not1	AATT GCGGCCGC CCACTTCCCTATCAAAAGTATTAAAG						Wild type S. flexneri genomic DNA
	3virB-KmR	CATTTTAGCCATTTATTATTTCCTTCCTCATCACACCCTGTTTATTCATATTG
PCR A2	5virB-KmR	CAATATGAATAAACAGGGTGTGATGAGGAAGGAAATAATAAATGGCTAAAATG						pSB890-kan
	3KmR-virB	GGGCAGTTTACATCAGTGTTCGATGTCTAAAACAATTCATCCAGTAAAATATAATATT
PCR A3	5KmR_virB	AATATTATATTTTACTGGATGAATTGTTTTAGACATCGAACACTGATGTAAACTGCCC						Wild type S. flexneri genomic DNA
	3virB_Blunt	GTCGGTCATTTTATGGGAAGATTAGG
PCR B	5virB_Not1	AATT GCGGCCGC CCACTTCCCTATCAAAAGTATTAAAG						PCR A1+A2
	3KmR-virB	GGGCAGTTTACATCAGTGTTCGATGTCTAAAACAATTCATCCAGTAAAATATAATATT
PCR C	5virB_Not1	AATT GCGGCCGC CCACTTCCCTATCAAAAGTATTAAAG						PCR B+A3
	3virB_Blunt	GTCGGTCATTTTATGGGAAGATTAGG
Cloning of pBAD_MxiE
	Primers							Template
	5MxiEab_EcoRI		AATT GAATTC TCGAGGGATATAATTGTATTGTG					Wild type S. flexneri genomic DNA
	3MxiEab_NotI		AATT GCGGCCGC TTAAATTTTTTCATTTATTTTTTTCACT
Cloning of pBAD_IpgC
	Primers							Template
	5IpgC_EcoRI		AATT GAATTC AAAGGAGACCTTATGTCTTT					Wild type S. flexneri genomic DNA
	3IpgC_NotI		AATT GCGGCCGC TTACTCCTTGATATCCTGAAT
Cloning of pBAD_hnsΔDBD (dominant negative construct)
	Primers							Template
	5HNS_EcoRI		AATT GAATTC TATAAGTTTGAGATTACTACAATG					Wild type S. flexneri genomic DNA
	3HNSdDBD_NotI		AATT GCGGCCGC TTATTTAGCTTTGGTGCCAGATT
Cloning of pMMB_MxiE (not CFP reporter; mxiE is cloned into pMMB207 with ptac promoter)
	Primers							Template
	5MxiEab_EcoRI		AATT GAATTC TCGAGGGATATAATTGTATTGTG					Wild type S. flexneri genomic DNA
	3MxiEab_BamHI		AATT GGATCC TTAAATTTTTTCATTTATTTTTTTCACT
Cloning of pMMB207_mCherry
	Primers							Template
	5Cherry_EcoRI		AATT GAATTC ACATAAGGAGGAACTACTATGGTGAGCAAGGGCGAGGAGG					Plasmid DNA with mCherry
	3Cherry_BamHI		AATT GGATCC CTACTTGTACAGCTCGTCCATGCC
Cloning of pMMB207_mCherry_Link (KpnI-NotI linker)
	Primers							Template
PCR A1	UP_link_insert		GCGGCCGCTTCTCGAGTTGGTACCAAATGAGCTGTTGACAATTAATCAT					pMMB207
	ChL1_REV (down EcoRI)		ATCCTCCTCGCCCTTGCTCACCAT
PCR A2	UP_ApaI		CCAGACGCAGACGCGCCGAGACAG					pMMB207
	DWN_link_insert		GGTACCAACTCGAGAAGCGGCCGCAGAATATTTGCCAGAACCGTTAT
PCR B	UP_ApaI		CCAGACGCAGACGCGCCGAGACAG					PCR A1 + A2
	ChL1_REV		ATCCTCCTCGCCCTTGCTCACCAT
Clone product of PCR B into pMMB207_mCherry using ApaI and EcoRI sites to introduce a KpnI-NotI linker.
Cloning of pMMB_CFP reporter
	Primers							Template
	5KpnI_BglII_SwaI_STOP_CFP		ATATA GGTACC AGATCT ATTTAAA TGATTAATT GAAAGGAGGTTTATTAAAATGGCT					Plasmid DNA with CFP
	3CFP_NotI_PstI		AATTGCGGCCGCCTGCAGTTATTTGTAGAGCTCATCCATGCC
Clone PCR product into pMMB207_mCherry_Link using KpnI and NotI sites. Use this construct to clone in promoters of interest upstream of CFP using KpnI/BglII.
Cloning of pMMB_YccE prm-CFP (CFP reporter for yccE promoter)
	Primers							Template
	5PRM200_KpnI		ATTA GGTACC AGCGTTATCTCGCGTAAATC					Wild type S. flexneri genomic DNA
	3YccEprm_BglII		AATT AGATCT ATATAGCGTCTATAAAATTTAATAAATAATG
Cloning of pMMB_YccE prm mut box-CFP (CFP reporter for yccE promoter with mut MxiE box)
Constructed by overlapping PCR
	Primers							Template
PCR A1	5PRM200_KpnI		ATTA GGTACC AGCGTTATCTCGCGTAAATC					Wild type S. flexneri genomic DNA
	3mut_YccEPRMmut		CAACTATCAATAATGGCTCACCCTTTTTCACCTG
PCR A2	5YccEPRMmut		GGTGAGCCATTATTGATAGTTGAACCAGGCAC					Wild type S. flexneri genomic DNA
	3YccEprm_BglII		AATT AGATCT ATATAGCGTCTATAAAATTTAATAAATAATG
PCR B	5PRM200_KpnI		ATTA GGTACC AGCGTTATCTCGCGTAAATC					PCR A1+A2
	3YccEprm_BglII		AATT AGATCT ATATAGCGTCTATAAAATTTAATAAATAATG
Cloning of pMMB_YfdF prm-CFP (CFP reporter for yfdF promoter)
	Primers							Template
	5YfdFprm_KpnI		AATT GGTACC TAACGCGTTCGCCTGGATAA					Wild type S. flexneri genomic DNA
	3YfdF_BglII		AATT AGATCT TATAAGGATCGTCGTTTACTC
Cloning of pMMB_YfdF prm mut box-CFP (CFP reporter for yfdF promoter with mut MxiE box)
Constructed by overlapping PCR
	Primers							Template
PCR A1	5YfdFprm_KpnI		AATT GGTACC TAACGCGTTCGCCTGGATAA					Wild type S. flexneri genomic DNA
	3YfdF_MutBox		CTATCAATAAAGGCTCATTTA
PCR A2	5YfdF_MutBox		TGAGCCTTTATTGATAGTCTA					Wild type S. flexneri genomic DNA
	3YfdF_BglII		AATT AGATCT TATAAGGATCGTCGTTTACTC
PCR B	5YfdFprm_KpnI		AATT GGTACC TAACGCGTTCGCCTGGATAA					PCR A1+A2
	3YfdF_BglII		AATT AGATCT TATAAGGATCGTCGTTTACTC
qPCR primers for mRNA expression levels
Gene	Primers
rpoB	rpoB left probe 33		ATCAACGGTACTGAGCGTGTT
	rpoB right probe 33		AAAGAAGACGCCCGGACTAC
dnaA	dnaA left probe 11		AGTTTTTCCACACCTTCAACG
	dnaA right probe 11		CGATCCGAGGTGAGAATGAT
virB	virB left probe 158		AAGGGAGATTGATGGTAGAATTGA
	virB right probe 158		CATATATTGCAGATGCTCTTCTACG
ipgD	ipgD left probe 73		AGAGCTGTTGCTGCTCGTAAT
	ipgD right probe 73		TCTGCTATATAATGCTGCGCTTAC
ipaH7.8	ipaH7.8_left_7		TCTGAGAATCCTGACTGAATGG
	ipaH7.8_right_7		AAGCAATGCCTCGCTCTTC
ospC1	ospC1_left_106		CCCCTGTGGATCTGGATAGA
	ospC1_right_106		TTTGAAGTTTTCTGTACTTACCATCC
yccE	yccE_left_44		TTGTCTGTTAAGAGCCATACTGGT
	yccE_right_44		TCGTATACTTGCTTTTGCGTCT
E.coli yccE	EcYccE_left130		CATTAATGCGTGTGATGATGTTT
	EcYccE_right_130		CGGCGTATTTATCCGCTCT
CFP	CFP_left_probe3		TGACCACATGGTCCTTCTTG
	CFP_right_probe3		CTCATCCATGCCACGTGTA
yfdF (SYBR)	5yfdF_qPCR2		GAAAAGCGAACCAACGGACT
	3yfdF_qPCR2		TGAAGCACTCCTGGCGTTTT
